# Supplementary material for: The miR-125a-5p/IRF4 Axis Mediates Sodium Arsenite-Induced M2 Macrophage Polarization
Source: Biomolecules. 2025 Nov 20;15(11):1630. doi: 10.3390/biom15111630 (PMC12649919; doi:10.3390/biom15111630)
Supplement: Supplementary file 1 [file biomolecules-15-01630-s001.zip]

Archive with 2 entries (2 files):
- biomolecules-3939521-original image.pdf
- biomolecules-3939521-supplementary.pdf
